# Supplementary material for: Seroprevalence and Associated Risk Factors of Bovine Brucellosis in District Gujranwala, Punjab, Pakistan
Source: Animals (Basel). 2021 Jun 11;11(6):1744. doi: 10.3390/ani11061744 (PMC8230616; doi:10.3390/ani11061744)
Supplement: Supplementary file 1 [file animals-11-01744-s001.zip]

Archive with 1 entries (1 files):
- animals-1193515-supplementary.pdf
